# Supplementary material for: Molecular characterization of Glaesserella parasuis strains isolated from North America, Europe and Asia by serotyping PCR and LS-PCR
Source: Vet Res. 2021 May 12;52:68. doi: 10.1186/s13567-021-00935-9 (PMC8117636; doi:10.1186/s13567-021-00935-9)
Supplement: Supplementary file 1 — Additional file 1. Metadata of Glaesserella parasuis isolates including isolation site, year of isolation, and country of origin. [file 13567_2021_935_MOESM1_ESM.xlsx]

## Sheet: Sheet1
Sample	Year	Country	Region	Serotype	Nasal or Internal	Nasal, Pulmonary or Systemic	Vta PCR		VTA PCR
1	2014	USA	North America	1	Internal	Systemic	1		1 = Positive
2	2014	USA	North America	4	Internal	Pulmonary	1		0 = Negative
3	2014	USA	North America	2	Internal	Pulmonary	1
4	2014	USA	North America	1	Internal	Systemic	1
5	2014	USA	North America	2	Internal	Pulmonary	1
6	2014	USA	North America	13	Internal	Systemic	1
7	2014	USA	North America	4	Internal	Pulmonary	1
8	2014	USA	North America	5/12	Internal	Systemic	1
9	2014	USA	North America	5/12	Internal	Pulmonary	1
10	2014	USA	North America	1	Internal	Pulmonary	1
11	2014	USA	North America	14	Internal	Pulmonary	1
12	2014	USA	North America	6	Internal	Systemic	1
13	2014	USA	North America	5/12	Internal	Pulmonary	1
14	2014	USA	North America	13	Internal	Systemic	1
15	2014	USA	North America	13	Internal	Pulmonary	1
16	2014	USA	North America	2	Internal	Pulmonary	1
17	2014	USA	North America	14	Internal	Pulmonary	1
18	2014	USA	North America	7	Internal	Systemic	1
19	2014	USA	North America	13	Internal	Pulmonary	1
20	2014	USA	North America	1	Internal	Pulmonary	1
21	2014	USA	North America	1	Internal	Systemic	1
22	2014	USA	North America	4	Internal	Pulmonary	1
23	2015	USA	North America	7	Internal	Pulmonary	1
24	2015	USA	North America	7	Internal	Systemic	1
25	2015	USA	North America	4	Internal	Pulmonary	1
26	2015	USA	North America	4	Internal	Systemic	1
27	2015	USA	North America	5/12	Internal	Systemic	1
28	2015	USA	North America	2	Internal	Pulmonary	1
29	2015	USA	North America	13	Internal	Pulmonary	1
30	2015	USA	North America	7	Internal	Systemic	1
31	2015	USA	North America	4	Internal	Systemic	1
32	2015	USA	North America	5/12	Internal	Systemic	1
33	2015	USA	North America	5/12	Internal	Pulmonary	1
34	2015	USA	North America	2	Internal	Systemic	1
35	2015	USA	North America	2	Internal	Pulmonary	1
36	2015	USA	North America	4	Internal	Systemic	1
37	2015	USA	North America	1	Internal	Systemic	1
38	2015	USA	North America	5/12	Internal	Systemic	1
39	2015	USA	North America	1	Internal	Systemic	1
40	2015	USA	North America	1	Internal	Systemic	1
41	2015	USA	North America	1	Internal	Pulmonary	1
42	2015	USA	North America	1	Nasal	Nasal	1
43	2016	USA	North America	7	Internal	Systemic	1
44	2016	USA	North America	1	Internal	Systemic	1
45	2016	USA	North America	1	Internal	Pulmonary	1
46	2016	USA	North America	4	Internal	Pulmonary	1
47	2016	USA	North America	13	Internal	Systemic	1
48	2016	USA	North America	14	Internal	Pulmonary	1
49	2016	USA	North America	14	Internal	Pulmonary	1
50	2016	USA	North America	1	Internal	Systemic	1
51	2016	USA	North America	1	Internal	Systemic	1
52	2016	USA	North America	1	Internal	Pulmonary	1
53	2016	USA	North America	7	Internal	Pulmonary	1
54	2016	USA	North America	1	Internal	Systemic	1
55	2016	USA	North America	2	Internal	Systemic	1
56	2016	USA	North America	6	Internal	Pulmonary	0
57	2016	USA	North America	1	Internal	Pulmonary	1
58	2016	USA	North America	7	Internal	Pulmonary	1
59	2016	USA	North America	4	Internal	Pulmonary	1
60	2016	USA	North America	4	Internal	Pulmonary	1
61	2016	USA	North America	13	Internal	Systemic	1
62	2016	USA	North America	5/12	Internal	Systemic	1
63	2016	USA	North America	2	Internal	Pulmonary	1
64	2016	USA	North America	13	Internal	Systemic	1
65	2016	USA	North America	5/12	Internal	Systemic	1
66	2016	USA	North America	5/12	Internal	Systemic	1
67	2016	USA	North America	4	Internal	Pulmonary	1
68	2016	USA	North America	4	Internal	Pulmonary	1
69	2016	USA	North America	4	Internal	Pulmonary	1
70	2016	USA	North America	1	Internal	Systemic	1
71	2016	USA	North America	13	Internal	Pulmonary	1
72	2016	USA	North America	4	Internal	Pulmonary	1
73	2016	USA	North America	1	Internal	Pulmonary	1
74	2016	USA	North America	4	Internal	Pulmonary	1
75	2016	USA	North America	4	Internal	Pulmonary	1
76	2016	USA	North America	4	Nasal	Nasal	1
77	2016	USA	North America	4	Internal	Pulmonary	1
78	2016	USA	North America	4	Internal	Systemic	1
79	2016	USA	North America	5/12	Internal	Pulmonary	1
80	2016	USA	North America	1	Internal	Pulmonary	1
81	2016	USA	North America	4	Internal	Pulmonary	1
82	2016	USA	North America	2	Internal	Pulmonary	1
83	2016	USA	North America	4	Internal	Pulmonary	1
84	2016	USA	North America	13	Internal	Systemic	1
85	2016	USA	North America	2	Internal	Pulmonary	1
86	2016	USA	North America	4	Internal	Systemic	1
87	2016	USA	North America	7	Internal	Systemic	1
88	2016	USA	North America	1	Internal	Systemic	1
89	2016	USA	North America	5/12	Internal	Systemic	1
90	2016	USA	North America	13	Internal	Systemic	1
91	2017	USA	North America	2	Internal	Pulmonary	1
92	2017	USA	North America	4	Internal	Pulmonary	1
93	2017	USA	North America	4	Internal	Systemic	1
94	2017	USA	North America	4	Internal	Systemic	1
95	2017	USA	North America	2	Internal	Systemic	1
96	2017	USA	North America	NT	Internal	Pulmonary	1
97	2017	USA	North America	5/12	Internal	Pulmonary	1
98	2017	USA	North America	2	Internal	Pulmonary	1
99	2017	USA	North America	2	Internal	Systemic	1
100	2017	USA	North America	4	Internal	Pulmonary	1
101	2017	USA	North America	4	Internal	Pulmonary	1
102	2017	USA	North America	13	Internal	Systemic	1
103	2017	USA	North America	7	Internal	Pulmonary	1
104	2017	USA	North America	5/12	Internal	Pulmonary	1
105	2017	USA	North America	1	Internal	Pulmonary	1
106	2017	USA	North America	1	Internal	Pulmonary	1
107	2017	USA	North America	7	Internal	Pulmonary	1
108	2017	USA	North America	14	Internal	Systemic	1
109	2017	USA	North America	4	Internal	Pulmonary	1
110	2017	USA	North America	4	Internal	Pulmonary	1
111	2017	USA	North America	4	Internal	Pulmonary	1
112	2017	USA	North America	7	Internal	Pulmonary	1
113	2017	USA	North America	13	Internal	Pulmonary	1
114	2017	USA	North America	4	Internal	Pulmonary	1
115	2017	USA	North America	2	Internal	Systemic	1
116	2017	USA	North America	2	Internal	Systemic	1
117	2017	USA	North America	13	Internal	Systemic	1
118	2017	USA	North America	5/12	Internal	Systemic	1
119	2017	USA	North America	4	Internal	Systemic	1
120	2017	USA	North America	13	Internal	Systemic	1
121	2017	USA	North America	7	Internal	Systemic	1
122	2017	USA	North America	7	Internal	Systemic	1
123	2017	USA	North America	4	Internal	Pulmonary	1
124	2017	USA	North America	13	Internal	Systemic	1
125	2017	USA	North America	1	Internal	Pulmonary	1
126	2017	USA	North America	13	Internal	Systemic	1
127	2017	USA	North America	13	Internal	Systemic	1
128	2017	USA	North America	7	Internal	Systemic	1
129	2017	USA	North America	7	Internal	Systemic	1
130	2017	USA	North America	2	Internal	Pulmonary	1
131	2017	USA	North America	13	Internal	Systemic	1
132	2017	USA	North America	13	Internal	Pulmonary	1
133	2017	USA	North America	5/12	Internal	Pulmonary	1
134	2017	USA	North America	4	Internal	Pulmonary	1
135	2017	USA	North America	4	Internal	Pulmonary	1
136	2017	USA	North America	7	Internal	Pulmonary	1
137	2017	USA	North America	7	Internal	Pulmonary	1
138	2017	USA	North America	4	Internal	Pulmonary	1
139	2017	USA	North America	1	Internal	Pulmonary	1
140	2017	USA	North America	1	Internal	Pulmonary	1
141	2017	USA	North America	5/12	Internal	Pulmonary	1
142	2017	USA	North America	5/12	Internal	Pulmonary	1
143	2017	USA	North America	14	Internal	Pulmonary	1
144	2017	USA	North America	1	Internal	Systemic	1
145	2017	USA	North America	5/12	Internal	Pulmonary	1
146	2017	USA	North America	2	Internal	Pulmonary	1
147	2017	USA	North America	4	Internal	Pulmonary	1
148	2017	USA	North America	4	Internal	Systemic	1
149	2017	USA	North America	13	Internal	Systemic	1
150	2017	USA	North America	7	Internal	Pulmonary	1
151	2017	USA	North America	2	Internal	Systemic	1
152	2017	USA	North America	5/12	Internal	Systemic	1
153	2017	USA	North America	2	Internal	Pulmonary	1
154	2017	USA	North America	2	Internal	Systemic	1
155	2017	USA	North America	4	Internal	Systemic	1
156	2017	USA	North America	1	Internal	Systemic	1
157	2017	USA	North America	2	Internal	Pulmonary	1
158	2017	USA	North America	7	Internal	Systemic	1
159	2017	USA	North America	2	Internal	Systemic	1
160	2017	USA	North America	4	Internal	Pulmonary	1
161	2017	USA	North America	7	Internal	Systemic	1
162	2017	USA	North America	2	Internal	Pulmonary	1
163	2017	USA	North America	4	Internal	Pulmonary	1
164	2017	USA	North America	4	Internal	Pulmonary	1
165	2017	USA	North America	5/12	Internal	Pulmonary	1
166	2017	USA	North America	7	Internal	Systemic	1
167	2017	USA	North America	4	Internal	Systemic	1
168	2017	USA	North America	13	Internal	Pulmonary	1
169	2017	USA	North America	1	Internal	Systemic	1
170	2017	USA	North America	1	Internal	Systemic	1
171	2017	USA	North America	4	Internal	Pulmonary	1
172	2017	USA	North America	4	Internal	Pulmonary	1
173	2017	USA	North America	5/12	Internal	Systemic	1
174	2017	USA	North America	7	Internal	Pulmonary	1
175	2018	USA	North America	4	Internal	Pulmonary	1
176	2018	USA	North America	1	Internal	Pulmonary	1
177	2018	USA	North America	14	Internal	Pulmonary	1
178	2018	USA	North America	2	Internal	Systemic	1
179	2018	USA	North America	14	Internal	Pulmonary	1
180	2018	USA	North America	7	Internal	Pulmonary	1
181	2018	USA	North America	NT	Internal	Systemic	1
182	2018	USA	North America	7	Internal	Pulmonary	1
183	2018	USA	North America	7	Internal	Pulmonary	1
184	2018	USA	North America	NT	Internal	Pulmonary	1
185	2018	USA	North America	5/12	Internal	Pulmonary	1
186	2018	USA	North America	5/12	Internal	Pulmonary	1
187	2018	USA	North America	4	Internal	Pulmonary	1
188	2018	USA	North America	4	Internal	Systemic	1
189	2018	USA	North America	4	Internal	Pulmonary	1
190	2018	USA	North America	5/12	Internal	Systemic	1
191	2018	USA	North America	14	Internal	Pulmonary	1
192	2018	USA	North America	7	Internal	Systemic	1
193	2018	USA	North America	4	Internal	Pulmonary	1
194	2018	USA	North America	7	Internal	Pulmonary	1
195	2018	USA	North America	2	Internal	Pulmonary	1
196	2016	USA	North America	7	Internal	Pulmonary	1
197	2016	USA	North America	4	Internal	Pulmonary	1
198	2016	USA	North America	4	Internal	Pulmonary	1
199	2016	USA	North America	14	Internal	Pulmonary	1
200	2017	USA	North America	14	Internal	Pulmonary	1
201	2017	USA	North America	7	Internal	Pulmonary	1
202	2018	USA	North America	2	Internal	Pulmonary	1
203	2018	USA	North America	1	Internal	Pulmonary	1
204	2018	USA	North America	14	Internal	Pulmonary	1
205	2018	USA	North America	7	Internal	Systemic	1
206	2018	USA	North America	7	Internal	Pulmonary	1
207	2018	USA	North America	5/12	Internal	Pulmonary	1
208	2018	USA	North America	5/12	Internal	Pulmonary	1
209	2018	USA	North America	5/12	Internal	Systemic	1
210	2018	USA	North America	7			1
211	2018	USA	North America	7	Internal	Systemic	1
212	2018	USA	North America	7	Internal	Pulmonary	1
213	2018	USA	North America	2			1
214	2018	USA	North America	7			1
215	2018	USA	North America	7			1
216	2018	USA	North America	4			1
217	2016	USA	North America	7			1
218	2017	USA	North America	7			1
219	2017	USA	North America	7			1
220	2017	USA	North America	7	Internal	Pulmonary	1
221	2017	USA	North America	7			1
222	2018	USA	North America	15			1
223	2018	USA	North America	13			1
224	2018	Germany	Europe	13	Nasal	Nasal	1
225	2018	Germany	Europe	4	Nasal	Nasal	1
226	2018	Germany	Europe	5/12	Nasal	Nasal	1
227	2017	Germany	Europe	10	Internal	Pulmonary	0
228	2017	Germany	Europe	10	Internal	Pulmonary	1
229	2017	Germany	Europe	8	Internal	Pulmonary	0
230	2017	Germany	Europe	8	Internal	Pulmonary	0
231	2017	Germany	Europe	8	Internal	Pulmonary	0
232	2017	Germany	Europe	4	Internal	Pulmonary	1
233	2018	Germany	Europe	4	Internal	Pulmonary	1
234	2018	Germany	Europe	4	Internal	Pulmonary	1
235	2017	Germany	Europe	NT	Internal	Pulmonary	1
236	2017	Germany	Europe	1	Internal	Pulmonary	1
237	2017	Germany	Europe	1	Internal	Pulmonary	1
238	2017	Germany	Europe	1	Internal	Pulmonary	1
239	2017	Germany	Europe	1	Internal	Pulmonary	1
240	2017	Germany	Europe	1	Internal	Pulmonary	1
241	2017	Germany	Europe	13	Internal	Pulmonary	1
242	2017	Germany	Europe	13	Internal	Pulmonary	1
243	2017	Germany	Europe	13	Internal	Pulmonary	1
244	2017	Germany	Europe	13	Internal	Pulmonary	0
245	2017	Germany	Europe	2	Internal	Pulmonary	0
246	2017	Germany	Europe	2	Internal	Pulmonary	1
247	2017	Germany	Europe	4	Internal	Pulmonary	1
248	2017	Germany	Europe	4	Internal	Pulmonary	1
249	2017	Germany	Europe	4	Internal	Pulmonary	1
250	2017	Germany	Europe	5/12	Internal	Pulmonary	1
251	2017	Germany	Europe	7	Internal	Pulmonary	1
252	2017	Germany	Europe	7	Internal	Pulmonary	1
253	2017	Germany	Europe	7	Internal	Pulmonary	1
254	2018	Germany	Europe	NT	Internal	Pulmonary	1
255	2018	Germany	Europe	1	Internal	Pulmonary	1
256	2018	Germany	Europe	1	Internal	Pulmonary	1
257	2018	Germany	Europe	13	Internal	Pulmonary	1
258	2018	Germany	Europe	4	Internal	Pulmonary	1
259	2018	Germany	Europe	4	Internal	Pulmonary	1
260	2018	Germany	Europe	4	Internal	Pulmonary	1
261	2018	Germany	Europe	7	Internal	Pulmonary	1
262	2018	Germany	Europe	7	Internal	Pulmonary	1
263	2018	Germany	Europe	7	Internal	Pulmonary	1
264	2018	Germany	Europe	9	Internal	Pulmonary	1
265	2017	Germany	Europe	1	Internal	Pulmonary	1
266	2017	Germany	Europe	13	Internal	Pulmonary	1
267	2017	Germany	Europe	13	Internal	Pulmonary	1
268	2017	Germany	Europe	14	Internal	Pulmonary	1
269	2017	Germany	Europe	2	Internal	Pulmonary	1
270	2017	Germany	Europe	2	Internal	Pulmonary	1
271	2017	Germany	Europe	4	Internal	Pulmonary	1
272	2017	Germany	Europe	4	Internal	Pulmonary	1
273	2017	Germany	Europe	4	Internal	Pulmonary	1
274	2017	Germany	Europe	4	Internal	Pulmonary	1
275	2017	Germany	Europe	4	Internal	Pulmonary	1
276	2017	Germany	Europe	4	Internal	Pulmonary	1
277	2017	Germany	Europe	5/12	Internal	Pulmonary	1
278	2017	Germany	Europe	5/12	Internal	Pulmonary	1
279	2017	Germany	Europe	5/12	Internal	Pulmonary	1
280	2017	Germany	Europe	7	Internal	Pulmonary	1
281	2018	Germany	Europe	NT	Internal	Pulmonary	1
282	2018	Germany	Europe	NT	Internal	Pulmonary	1
283	2018	Germany	Europe	NT	Internal	Pulmonary	1
284	2018	Germany	Europe	NT	Internal	Pulmonary	1
285	2018	Germany	Europe	13	Internal	Pulmonary	1
286	2018	Germany	Europe	13	Internal	Pulmonary	1
287	2018	Germany	Europe	13	Internal	Pulmonary	1
288	2018	Germany	Europe	13	Internal	Pulmonary	1
289	2018	Germany	Europe	13	Internal	Pulmonary	1
290	2018	Germany	Europe	13	Internal	Pulmonary	1
291	2018	Germany	Europe	14	Internal	Pulmonary	1
292	2018	Germany	Europe	2	Internal	Pulmonary	1
293	2018	Germany	Europe	2	Internal	Pulmonary	1
294	2018	Germany	Europe	2	Internal	Pulmonary	1
295	2018	Germany	Europe	4	Internal	Pulmonary	1
296	2018	Germany	Europe	4	Internal	Pulmonary	1
297	2018	Germany	Europe	4	Internal	Pulmonary	1
298	2018	Germany	Europe	4	Internal	Pulmonary	1
299	2018	Germany	Europe	4	Internal	Pulmonary	1
300	2018	Germany	Europe	4	Internal	Pulmonary	1
301	2018	Germany	Europe	5/12	Internal	Pulmonary	1
302	2018	Germany	Europe	5/12	Internal	Pulmonary	1
303	2018	Netherlands	Europe	5/12	Internal	Pulmonary	1
304	2018	Germany	Europe	7	Internal	Pulmonary	1
305	2018	Germany	Europe	7	Internal	Pulmonary	1
306	2018	Germany	Europe	7	Internal	Pulmonary	1
307	2018	Germany	Europe	7	Internal	Pulmonary	1
308	2018	Germany	Europe	9	Internal	Pulmonary	1
309	2017	Germany	Europe	4	Internal	Pulmonary	1
310	2017	Germany	Europe	4	Internal	Pulmonary	1
311	2018	Germany	Europe	9	Internal	Systemic	0
312	2017	Germany	Europe	6	Internal	Systemic	0
313	2018	Germany	Europe	6	Internal	Systemic	0
314	2018	Germany	Europe	9	Internal	Systemic	0
315	2018	Germany	Europe	9	Internal	Systemic	0
316	2017	Germany	Europe	10	Internal	Systemic	1
317	2017	Germany	Europe	9	Internal	Systemic	0
318	2018	Germany	Europe	6	Internal	Systemic	0
319	2017	Germany	Europe	7	Internal	Systemic	1
320	2017	Germany	Europe	1	Internal	Systemic	1
321	2017	Germany	Europe	1	Internal	Systemic	1
322	2017	Germany	Europe	13	Internal	Systemic	1
323	2017	Germany	Europe	7	Internal	Systemic	1
324	2017	Germany	Europe	2	Internal	Systemic	1
325	2017	Germany	Europe	1	Internal	Systemic	1
326	2017	Germany	Europe	13	Internal	Systemic	1
327	2018	Great Britain	Europe	4	Internal	Systemic	1
328	2018	Great Britain	Europe	4	Internal	Systemic	1
329	2018	Germany	Europe	5/12	Internal	Systemic	1
330	2017	Germany	Europe	13	Internal	Systemic	1
331	2018	Germany	Europe	7	Internal	Systemic	1
332	2018	Germany	Europe	4	Internal	Systemic	1
333	2017	Germany	Europe	4	Internal	Systemic	1
334	2018	Germany	Europe	11	Internal	Systemic	1
335	2017	Germany	Europe	6			0
336	2018	Denmark	Europe	10			0
337	2018	Denmark	Europe	10			0
338	2018	France	Europe	9			0
339	2018	Germany	Europe	9			0
340	2017	Germany	Europe	NT			1
341	2017	Denmark	Europe	1			1
342	2017	France	Europe	13			1
343	2017	France	Europe	13			1
344	2017	Germany	Europe	13			1
345	2017	Netherlands	Europe	13			1
346	2017	Switzerland	Europe	2			1
347	2017	Switzerland	Europe	2			1
348	2017	Switzerland	Europe	2			1
349	2017	Germany	Europe	4			1
350	2017	Germany	Europe	4			1
351	2017	Germany	Europe	4			1
352	2017	Denmark	Europe	5/12			1
353	2017	France	Europe	5/12			1
354	2017	Germany	Europe	5/12			1
355	2017	Netherlands	Europe	5/12			1
356	2017	Denmark	Europe	7			1
357	2017	France	Europe	7			1
358	2017	France	Europe	7			1
359	2017	France	Europe	7			1
360	2017	Germany	Europe	7			1
361	2017	Germany	Europe	7			1
362	2017	Denmark	Europe	9			1
363	2017	Denmark	Europe	9			1
364	2018	Germany	Europe	NT			1
365	2018	Germany	Europe	NT			1
366	2018	Germany	Europe	1			1
367	2018	Germany	Europe	1			1
368	2018	Netherlands	Europe	1			1
369	2018	Denmark	Europe	13			1
370	2018	Denmark	Europe	13			1
371	2018	France	Europe	13			1
372	2018	Germany	Europe	13			1
373	2018	Germany	Europe	2			1
374	2018	France	Europe	4			1
375	2018	Germany	Europe	4			1
376	2018	Germany	Europe	4			1
377	2018	Germany	Europe	4			1
378	2018	France	Europe	5/12			1
379	2018	Germany	Europe	5/12			1
380	2018	Great Britain	Europe	5/12			1
381	2018	Great Britain	Europe	5/12			1
382	2018	Denmark	Europe	6			1
383	2018	France	Europe	7			1
384	2018	France	Europe	7			1
385	2018	France	Europe	7			1
386	2018	France	Europe	7			1
387	2018	Germany	Europe	7			1
388	2018	Great Britain	Europe	7			1
389		Netherlands	Europe	4	Internal	Pulmonary	1
390	1999	Spain	Europe	5/12	Internal	Systemic	1
391	2002	Spain	Europe	1	Internal	Systemic	1
392	2003	Portugal	Europe	1	Internal	Pulmonary	1
393	2003	Belgium	Europe	4	Internal	Pulmonary	1
394	2003	Belgium	Europe	4	Internal	Pulmonary	1
395	2003	Belgium	Europe	4	Internal	Pulmonary	1
396	2003	Belgium	Europe	4	Internal	Systemic	1
397	2003	Spain	Europe	7			1
398	2003	Spain	Europe	13	Internal	Pulmonary	1
399	2003	Spain	Europe	13	Internal	Pulmonary	1
400	2003	Spain	Europe	14	Internal	Systemic	1
401	2004	Spain	Europe	1	Nasal	Nasal	1
402	2004	Belgium	Europe	1	Internal	Pulmonary	1
403	2004	Netherlands	Europe	4	Internal	Pulmonary	1
404	2004	Spain	Europe	4	Internal	Pulmonary	1
405	2004	Spain	Europe	4	Internal	Pulmonary	1
406	2004	Belgium	Europe	4	Internal	Systemic	1
407	2004	Belgium	Europe	4	Internal	Systemic	1
408	2004	Spain	Europe	4	Internal	Systemic	1
409	2004	Spain	Europe	7	Nasal	Nasal	1
410	2004	Spain	Europe	10	Nasal	Nasal	0
411	2004	Spain	Europe	10	Nasal	Nasal	0
412	2004	Spain	Europe	10	Nasal	Nasal	0
413	2004	Belgium	Europe	13	Internal	Pulmonary	1
414	2004	Netherlands	Europe	13	Internal	Pulmonary	1
415	2004	Spain	Europe	13	Internal	Pulmonary	1
416	2004	Belgium	Europe	13	Internal	Systemic	1
417	2004	Belgium	Europe	13	Internal	Systemic	1
418	2004	Belgium	Europe	14	Internal	Pulmonary	1
419	2004	Spain	Europe	5/12	Internal	Pulmonary	1
420	2004	Belgium	Europe	5/12	Internal	Systemic	1
421	2004	Belgium	Europe	5/12	Internal	Systemic	1
422	2005	Belgium	Europe	1	Internal	Pulmonary	1
423	2005	Netherlands	Europe	1	Internal	Pulmonary	1
424	2005	Spain	Europe	4	Nasal	Nasal	1
425	2005	Spain	Europe	4	Nasal	Nasal	1
426	2005	Spain	Europe	4	Nasal	Nasal	1
427	2005	Spain	Europe	4	Nasal	Nasal	1
428	2005	Belgium	Europe	4	Internal	Pulmonary	1
429	2005	Belgium	Europe	4	Internal	Pulmonary	1
430	2005	Belgium	Europe	4	Internal	Pulmonary	1
431	2005	Belgium	Europe	4	Internal	Systemic	1
432	2005	Netherlands	Europe	4	Internal	Systemic	1
433	2005	Spain	Europe	7	Nasal	Nasal	0
434	2005	Spain	Europe	7	Nasal	Nasal	1
435	2005	Belgium	Europe	7	Internal	Pulmonary	1
436	2005	Belgium	Europe	7	Internal	Pulmonary	1
437	2005	Netherlands	Europe	7	Internal	Systemic	1
438	2005	Netherlands	Europe	7	Internal	Systemic	1
439	2005	Spain	Europe	8	Nasal	Nasal	0
440	2005	Spain	Europe	8	Nasal	Nasal	0
441	2005	Belgium	Europe	13	Internal	Systemic	1
442	2005	Belgium	Europe	14	Internal	Pulmonary	1
443	2005	Spain	Europe	15	Nasal	Nasal	0
444	2005	Spain	Europe	15	Nasal	Nasal	0
445	2005	Spain	Europe	15	Nasal	Nasal	0
446	2005	Spain	Europe	5/12	Nasal	Nasal	1
447	2005	Netherlands	Europe	5/12	Internal	Pulmonary	0
448	2005	Netherlands	Europe	5/12	Internal	Pulmonary	1
449	2005	Netherlands	Europe	5/12	Internal	Pulmonary	1
450	2005	Belgium	Europe	5/12	Internal	Systemic	1
451	2005	Belgium	Europe	5/12	Internal	Systemic	1
452	2005	Belgium	Europe	5/12	Internal	Systemic	1
453	2005	Spain	Europe	NT	Nasal	Nasal	0
454	2005	Spain	Europe	NT	Nasal	Nasal	0
455	2005	Spain	Europe	NT	Nasal	Nasal	1
456	2006	Belgium	Europe	1	Internal	Pulmonary	1
457	2006	Belgium	Europe	4	Internal	Systemic	1
458	2006	Spain	Europe	6	Nasal	Nasal	0
459	2006	Belgium	Europe	7	Internal	Pulmonary	1
460	2006	Belgium	Europe	9	Internal	Pulmonary	0
461	2006	Netherlands	Europe	13	Internal	Systemic	1
462	2006	Netherlands	Europe	13	Internal	Systemic	1
463	2006	Spain	Europe	NT	Nasal	Nasal	0
464	2006	Belgium	Europe	NT	Internal	Pulmonary	1
465	2006	Belgium	Europe	NT	Internal	Systemic	1
466	2015	Denmark	Europe	1	Internal	Pulmonary	1
467	2015	Denmark	Europe	4	Internal	Pulmonary	1
468	2015	Denmark	Europe	9	Internal	Pulmonary	0
469	2016	Denmark	Europe	1	Internal	Pulmonary	1
470	2016	Denmark	Europe	1	Internal	Pulmonary	1
471	2016	Denmark	Europe	4	Internal	Pulmonary	1
472	2016	Denmark	Europe	7	Internal	Pulmonary	1
473	2016	Denmark	Europe	7	Internal	Pulmonary	1
474	2016	Denmark	Europe	9	Internal	Pulmonary	1
475	2016	Denmark	Europe	11	Internal	Pulmonary	1
476	2016	Denmark	Europe	11	Internal	Pulmonary	1
477	2016	Denmark	Europe	13	Internal	Pulmonary	0
478	2016	Belm, DE	Europe	13	Internal	Pulmonary	1
479	2016	Netherlands	Europe	13	Internal	Pulmonary	1
480	2016	Belm, DE	Europe	14	Internal	Systemic	1
481	2016	Denmark	Europe	14	Internal	Systemic	1
482	2016	Netherlands	Europe	14	Internal	Systemic	1
483	2016	Cyprus	Europe	5/12	Internal	Pulmonary	1
484	2016	Denmark	Europe	5/12	Internal	Pulmonary	1
485	2016	Denmark	Europe	5/12	Internal	Pulmonary	1
486		Poland	Europe	1	Nasal	Nasal	1
487		Poland	Europe	1	Nasal	Nasal	1
488		Spain	Europe	1	Nasal	Nasal	1
489		Spain	Europe	1	Nasal	Nasal	1
490		Spain	Europe	1	Nasal	Nasal	1
491		Spain	Europe	1	Nasal	Nasal	1
492		Spain	Europe	1	Nasal	Nasal	1
493		Spain	Europe	1	Nasal	Nasal	1
494		Spain	Europe	1	Nasal	Nasal	1
495		Spain	Europe	1	Nasal	Nasal	1
496		Spain	Europe	1	Nasal	Nasal	1
497		Spain	Europe	1	Nasal	Nasal	1
498		Spain	Europe	1	Nasal	Nasal	1
499		Germany	Europe	1	Internal	Pulmonary	1
500		Germany	Europe	1	Internal	Pulmonary	1
501		Germany	Europe	1	Internal	Pulmonary	1
502		Italy	Europe	1	Internal	Pulmonary	1
503		Spain	Europe	1	Internal	Pulmonary	1
504		Spain	Europe	1	Internal	Pulmonary	1
505		Germany	Europe	1	Internal	Systemic	1
506		Germany	Europe	1	Internal	Systemic	1
507		Germany	Europe	1	Internal	Systemic	1
508		Portugal	Europe	1	Internal	Systemic	1
509		Portugal	Europe	1	Internal	Systemic	1
510		Spain	Europe	1	Internal	Systemic	1
511		Denmark	Europe	1			1
512		Germany	Europe	1			1
513		Spain	Europe	1			1
514		Denmark	Europe	2			1
515		Spain	Europe	4	Nasal	Nasal	1
516		Spain	Europe	4	Nasal	Nasal	1
517		Spain	Europe	4	Nasal	Nasal	1
518		Spain	Europe	4	Nasal	Nasal	1
519		Spain	Europe	4	Nasal	Nasal	1
520		Spain	Europe	4	Nasal	Nasal	1
521		Spain	Europe	4	Nasal	Nasal	1
522		Italy	Europe	4	Internal	Pulmonary	1
523		Italy	Europe	4	Internal	Pulmonary	1
524		Netherlands	Europe	4	Internal	Pulmonary	1
525		Lithuania	Europe	4	Internal	Systemic	1
526		Lithuania	Europe	4	Internal	Systemic	1
527		Portugal	Europe	4	Internal	Systemic	1
528		Spain	Europe	4	Internal	Systemic	1
529		Spain	Europe	4	Internal	Systemic	1
530		Denmark	Europe	4			1
531		Spain	Europe	4			1
532		Spain	Europe	6	Nasal	Nasal	1
533		Spain	Europe	6	Nasal	Nasal	0
534		Spain	Europe	6	Nasal	Nasal	0
535		Spain	Europe	6	Nasal	Nasal	1
536		Spain	Europe	6	Nasal	Nasal	0
537		Spain	Europe	6	Internal	Pulmonary	0
538		Spain	Europe	7	Nasal	Nasal	1
539		Spain	Europe	7	Nasal	Nasal	0
540		Spain	Europe	7	Nasal	Nasal	1
541		Spain	Europe	7	Nasal	Nasal	1
542		Germany	Europe	7	Internal	Pulmonary	1
543		Spain	Europe	7	Internal	Pulmonary	1
544		Italy	Europe	7	Internal	Systemic	1
545		Netherlands	Europe	7	Internal	Systemic	1
546		Netherlands	Europe	7	Internal	Systemic	1
547		Spain	Europe	7	Internal	Systemic	1
548		Spain	Europe	7	Internal	Systemic	1
549		Denmark	Europe	7			1
550		Spain	Europe	7			1
551		Europe	Europe	7			1
552		Portugal	Europe	8	Nasal	Nasal	0
553		Spain	Europe	8	Nasal	Nasal	0
554		Spain	Europe	8	Nasal	Nasal	0
555		Spain	Europe	8	Nasal	Nasal	0
556		Spain	Europe	8	Nasal	Nasal	0
557		Spain	Europe	8	Nasal	Nasal	0
558		Spain	Europe	8	Nasal	Nasal	0
559		Spain	Europe	8	Nasal	Nasal	0
560		Spain	Europe	8	Nasal	Nasal	0
561		Spain	Europe	8	Nasal	Nasal	0
562		Spain	Europe	8	Nasal	Nasal	0
563		Spain	Europe	8	Nasal	Nasal	0
564		Spain	Europe	8	Nasal	Nasal	0
565		Spain	Europe	8	Nasal	Nasal	0
566		Spain	Europe	8	Nasal	Nasal	0
567		Spain	Europe	8			0
568		Poland	Europe	9	Nasal	Nasal	0
569		Poland	Europe	9	Nasal	Nasal	0
570		Spain	Europe	9	Nasal	Nasal	0
571		Spain	Europe	9	Nasal	Nasal	0
572		Spain	Europe	9	Nasal	Nasal	0
573		Spain	Europe	9	Nasal	Nasal	0
574		Spain	Europe	9	Nasal	Nasal	0
575		Spain	Europe	9	Nasal	Nasal	0
576		Spain	Europe	9	Nasal	Nasal	0
577		Spain	Europe	9	Nasal	Nasal	0
578		Spain	Europe	9	Nasal	Nasal	1
579		Spain	Europe	9	Nasal	Nasal	0
580		Spain	Europe	9	Internal	Pulmonary	0
581		Spain	Europe	10	Nasal	Nasal	0
582		Spain	Europe	10	Nasal	Nasal	0
583		Spain	Europe	10	Nasal	Nasal	0
584		Spain	Europe	10	Nasal	Nasal	0
585		Spain	Europe	10	Nasal	Nasal	0
586		Spain	Europe	10	Nasal	Nasal	0
587		Spain	Europe	10	Nasal	Nasal	0
588		Spain	Europe	10	Nasal	Nasal	0
589		Spain	Europe	10	Nasal	Nasal	0
590		Portugal	Europe	10	Internal	Pulmonary	0
591		Spain	Europe	13	Nasal	Nasal	0
592		Spain	Europe	13	Nasal	Nasal	1
593		Spain	Europe	13	Nasal	Nasal	1
594		Spain	Europe	13	Nasal	Nasal	1
595		Spain	Europe	13	Nasal	Nasal	1
596		Spain	Europe	13	Nasal	Nasal	1
597		Poland	Europe	13	Internal	Systemic	1
598		Poland	Europe	13	Internal	Systemic	1
599		Spain	Europe	13	Internal	Systemic	1
600		Denmark	Europe	13			1
601		Denmark	Europe	13			1
602		Italy	Europe	13			1
603		Italy	Europe	13			1
604		Spain	Europe	14	Nasal	Nasal	1
605		Italy	Europe	14	Internal	Systemic	1
606		Denmark	Europe	14			1
607		Poland	Europe	15	Nasal	Nasal	0
608		Spain	Europe	15	Nasal	Nasal	0
609		Spain	Europe	15	Nasal	Nasal	0
610		Spain	Europe	15	Nasal	Nasal	0
611		Spain	Europe	15	Nasal	Nasal	0
612		Spain	Europe	15	Nasal	Nasal	0
613		Spain	Europe	15	Nasal	Nasal	0
614		Spain	Europe	15	Nasal	Nasal	0
615		Spain	Europe	15	Nasal	Nasal	0
616		Spain	Europe	15	Nasal	Nasal	1
617		Spain	Europe	15	Nasal	Nasal	0
618		Spain	Europe	15	Nasal	Nasal	0
619		Spain	Europe	15	Nasal	Nasal	0
620		Spain	Europe	15	Nasal	Nasal	1
621		Denmark	Europe	15			0
622		Spain	Europe	5/12	Nasal	Nasal	0
623		Spain	Europe	5/12	Nasal	Nasal	0
624		Spain	Europe	5/12	Nasal	Nasal	1
625		Spain	Europe	5/12	Nasal	Nasal	1
626		Spain	Europe	5/12	Nasal	Nasal	1
627		Spain	Europe	5/12	Nasal	Nasal	1
628		Italy	Europe	5/12	Internal	Pulmonary	1
629		Spain	Europe	5/12	Internal	Pulmonary	1
630		Germany	Europe	5/12	Internal	Systemic	1
631		Italy	Europe	5/12	Internal	Systemic	1
632		Italy	Europe	5/12	Internal	Systemic	1
633		Portugal	Europe	5/12	Internal	Systemic	1
634		Spain	Europe	5/12	Internal	Systemic	1
635		Spain	Europe	5/12	Internal	Systemic	1
636		Spain	Europe	5/12	Internal	Systemic	1
637		Spain	Europe	5/12	Internal	Systemic	1
638		Spain	Europe	5/12	Internal	Systemic	1
639		Spain	Europe	5/12	Internal	Systemic	1
640		Spain	Europe	5/12	Internal	Systemic	1
641		Spain	Europe	5/12	Internal	Systemic	1
642		Denmark	Europe	5/12			1
643		Denmark	Europe	5/12			1
644		Denmark	Europe	5/12			1
645		Germany	Europe	5/12			1
646		Italy	Europe	5/12			1
647		Italy	Europe	5/12			1
648		Spain	Europe	5/12			1
649		Spain	Europe	5/12			1
650		Spain	Europe	5/12			1
651		Poland	Europe	NT	Nasal	Nasal	0
652		Spain	Europe	NT	Nasal	Nasal	0
653		Spain	Europe	NT	Nasal	Nasal	0
654		Spain	Europe	NT	Nasal	Nasal	0
655		Germany	Europe	NT	Internal	Pulmonary	1
656		Italy	Europe	NT	Internal	Pulmonary	1
657		Spain	Europe	NT	Internal	Systemic	1
658		Italy	Europe	NT			1
659		Italy	Europe	NT			1
660	2007	China	Asia	NT	Internal
661	2007	China	Asia	NT	Internal
662	2007	China	Asia	NT	Internal
663	2007	China	Asia	NT	Internal
664	2007	China	Asia	NT	Internal
665	2007	China	Asia	NT	Internal
666	2003	China	Asia	NT	Internal
667	2007	China	Asia	NT	Internal
668	2007	China	Asia	NT	Internal
669	2007	China	Asia	NT	Internal
670	2007	China	Asia	NT	Internal
671	2007	China	Asia	NT	Internal
672	2007	China	Asia	NT	Internal
673	2007	China	Asia	NT	Internal
674	2007	China	Asia	NT	Internal
675	2007	China	Asia	NT	Internal
676	2007	China	Asia	NT	Internal
677	2007	China	Asia	NT	Internal
678	2007	China	Asia	NT	Internal
679	2004	China	Asia	NT	Internal
680		China	Asia	NT	Internal
681	2007	China	Asia	NT	Internal
682	2007	China	Asia	NT	Internal
683	2007	China	Asia	NT	Internal
684	2007	China	Asia	NT	Internal
685	2007	China	Asia	NT	Internal
686	2007	China	Asia	NT	Internal
687	2007	China	Asia	NT	Internal
688		China	Asia	NT	Internal
689	2007	China	Asia	1	Internal
690	2007	China	Asia	1	Internal
691	2007	China	Asia	1	Internal
692	2007	China	Asia	1	Nasal	Nasal
693	2007	China	Asia	1	Nasal	Nasal
694	2003	China	Asia	1	Internal
695	2003	China	Asia	1	Internal
696	2007	China	Asia	1	Internal
697	2007	China	Asia	1	Nasal	Nasal
698	2007	China	Asia	1	Internal
699	2004	China	Asia	1	Internal
700	2007	China	Asia	1	Internal
701	2004	China	Asia	10	Internal
702	2007	China	Asia	10	Internal
703	2007	China	Asia	10	Internal
704		China	Asia	10	Internal
705	2004	China	Asia	10	Internal
706	2007	China	Asia	10	Internal
707	2007	China	Asia	11	Internal
708	2007	China	Asia	13	Internal
709	2007	China	Asia	13	Internal
710	2007	China	Asia	13	Internal
711	2007	China	Asia	13	Internal
712	2007	China	Asia	13	Internal
713	2007	China	Asia	13	Nasal	Nasal
714	2007	China	Asia	14	Internal
715	2007	China	Asia	14	Internal
716	2007	China	Asia	14	Internal
717	2007	China	Asia	14	Internal
718	2007	China	Asia	14	Internal
719	2007	China	Asia	14	Internal
720	2007	China	Asia	14	Internal
721	2007	China	Asia	14	Internal
722	2007	China	Asia	15	Internal
723	2007	China	Asia	2	Internal
724	2007	China	Asia	2	Internal
725	2004	China	Asia	2	Internal
726	2004	China	Asia	2	Internal
727	2007	China	Asia	2	Internal
728	2004	China	Asia	2	Internal
729	2004	China	Asia	2	Internal
730	2007	China	Asia	2	Internal
731	2007	China	Asia	3	Internal
732	2002	China	Asia	3	Internal
733	2007	China	Asia	3	Internal
734		China	Asia	3	Internal
735	2007	China	Asia	3	Internal
736	2007	China	Asia	4	Internal
737	2007	China	Asia	4	Nasal	Nasal
738	2004	China	Asia	4	Internal
739	2004	China	Asia	4	Internal
740	2004	China	Asia	4	Internal
741	2004	China	Asia	4	Internal
742	2004	China	Asia	4	Internal
743		China	Asia	4	Internal
744	2007	China	Asia	4	Internal
745	2007	China	Asia	4	Internal
746	2007	China	Asia	4	Internal
747	2007	China	Asia	4	Internal
748	2007	China	Asia	4	Internal
749	2007	China	Asia	4	Internal
750	2007	China	Asia	4	Internal
751	2007	China	Asia	4	Internal
752	2007	China	Asia	4	Internal
753		China	Asia	4	Internal
754		China	Asia	4	Internal
755	2007	China	Asia	5/12	Internal
756	2002	China	Asia	5/12	Internal
757	2007	China	Asia	5/12	Nasal	Nasal
758	2007	China	Asia	5/12	Nasal	Nasal
759	2007	China	Asia	5/12	Nasal	Nasal
760	2007	China	Asia	5/12	Internal
761	2007	China	Asia	5/12	Internal
762	2007	China	Asia	5/12	Internal
763	2007	China	Asia	5/12	Internal
764	2007	China	Asia	5/12	Internal
765	2007	China	Asia	5/12	Internal
766		China	Asia	5/12	Internal
767		China	Asia	5/12	Internal
768	2004	China	Asia	5/12	Internal
769	2004	China	Asia	5/12	Internal
770	2004	China	Asia	5/12	Internal
771	2004	China	Asia	5/12	Internal
772	2007	China	Asia	5/12	Nasal	Nasal
773	2007	China	Asia	5/12	Internal
774	2007	China	Asia	5/12	Internal
775	2007	China	Asia	5/12	Internal
776	2007	China	Asia	5/12	Internal
777	2007	China	Asia	5/12	Internal
778	2007	China	Asia	5/12	Internal
779	2007	China	Asia	5/12	Internal
780	2007	China	Asia	5/12	Internal
781	2007	China	Asia	5/12	Internal
782	2007	China	Asia	5/12	Internal
783	2007	China	Asia	5/12	Internal
784	2007	China	Asia	5/12	Internal
785	2007	China	Asia	5/12	Internal
786	2007	China	Asia	5/12	Internal
787	2007	China	Asia	5/12	Internal
788	2007	China	Asia	5/12	Internal
789	2007	China	Asia	5/12	Internal
790	2004	China	Asia	5/12	Internal
791	2007	China	Asia	6	Internal
792	2007	China	Asia	6	Internal
793	2007	China	Asia	6	Internal
794	2004	China	Asia	6	Internal
795	2004	China	Asia	6	Internal
796	2004	China	Asia	6	Internal
797	2004	China	Asia	6	Internal
798	2004	China	Asia	6	Internal
799	2004	China	Asia	6	Internal
800	2007	China	Asia	6	Internal
801	2007	China	Asia	6	Internal
802	2004	China	Asia	6	Internal
803	2007	China	Asia	7	Internal
804	2007	China	Asia	7	Internal
805	2003	China	Asia	7	Internal
806	2004	China	Asia	7	Internal
807	2007	China	Asia	8	Internal
808	2002	China	Asia	8	Internal
809	2004	China	Asia	8	Internal
810	2007	China	Asia	8	Internal
811	2007	China	Asia	8	Internal
812	2007	China	Asia	8	Internal
813	2002	China	Asia	8	Nasal	Nasal
814	2004	China	Asia	8	Internal
815	2007	China	Asia	8	Internal
816	2007	China	Asia	8	Internal
817	2007	China	Asia	8	Internal
818	2007	China	Asia	8	Internal
819	2007	China	Asia	8	Internal
820	2007	China	Asia	9	Internal
821	2004	China	Asia	9	Internal
822	2007	China	Asia	9	Internal
823	2004	China	Asia	9	Internal
824	2007	China	Asia	9	Internal
825	2007	China	Asia	9	Internal
826	2007	China	Asia	9	Internal
827	2017	Canada	North America	1			1
828	2017	Canada	North America	1	Internal	Systemic	1
829	2017	Canada	North America	2			1
830	2017	Canada	North America	2	Internal	Systemic	1
831	2017	Canada	North America	4			1
832	2017	Canada	North America	4			1
833	2017	Canada	North America	4			1
834	2017	Canada	North America	4			1
835	2017	Canada	North America	5/12			1
836	2017	Canada	North America	5/12			1
837	2017	Canada	North America	5/12			1
838	2017	Canada	North America	5/12			1
839	2017	Canada	North America	5/12			1
840	2017	Canada	North America	6	Internal	Systemic	0
841	2017	Canada	North America	7			1
842	2017	Canada	North America	7			1
843	2017	Canada	North America	7			1
844	2017	Canada	North America	7	Internal	Systemic	1
845	2017	Canada	North America	8			0
846	2017	Canada	North America	13			1
847	2017	Canada	North America	13			1
848	2017	Canada	North America	13	Internal	Systemic	1
849	2017	Canada	North America	14			1
850	2017	Canada	North America	NT			1
851	2018	Canada	North America	1	Internal	Systemic	1
852	2018	Canada	North America	1	Internal	Systemic	1
853	2018	Canada	North America	2	Internal	Systemic	1
854	2018	Canada	North America	4			1
855	2018	Canada	North America	4			1
856	2018	Canada	North America	4			1
857	2018	Canada	North America	4	Internal	Systemic	1
858	2018	Canada	North America	5/12			1
859	2018	Canada	North America	5/12	Internal	Systemic	1
860	2018	Canada	North America	5/12	Internal	Systemic	1
861	2018	Canada	North America	5/12	Internal	Systemic	1
862	2018	Canada	North America	5/12	Internal	Systemic	1
863	2018	Canada	North America	5/12	Internal	Systemic	1
864	2018	Canada	North America	5/12	Internal	Systemic	1
865	2018	Canada	North America	5/12	Internal	Systemic	1
866	2018	Canada	North America	5/12	Internal	Systemic	1
867	2018	Canada	North America	5/12	Internal	Systemic	1
868	2018	Canada	North America	5/12	Internal	Systemic	1
869	2018	Canada	North America	5/12	Internal	Systemic	1
870	2018	Canada	North America	5/12	Internal	Systemic	1
871	2018	Canada	North America	7	Internal	Systemic	1
872	2018	Canada	North America	7	Internal	Systemic	1
873	2018	Canada	North America	7	Internal	Systemic	1
874	2018	Canada	North America	7	Internal	Systemic	1
875	2018	Canada	North America	7	Internal	Systemic	1
876	2018	Canada	North America	14	Internal	Systemic	1
877	2018	Canada	North America	15	Internal	Systemic	0
878	2018	Canada	North America	NT	Internal	Systemic	1
879	2018	Canada	North America	NT	Internal	Systemic	1
880	2018	Canada	North America	NT	Internal	Systemic	1
881	2018	Canada	North America	NT	Internal	Systemic	1
882	2019	Canada	North America	2	Internal	Systemic	1
883	2019	Canada	North America	3	Internal	Systemic	0
884	2019	Canada	North America	5/12	Internal	Systemic	1
885	2019	Canada	North America	5/12	Internal	Systemic	1
886	2019	Canada	North America	5/12	Internal	Systemic	1
887	2019	Canada	North America	7	Internal	Systemic	1
888	2019	Canada	North America	7	Internal	Systemic	1
889	2019	Canada	North America	8	Internal	Systemic	0
890	2019	Canada	North America	13	Internal	Systemic	1
891	2019	Canada	North America	13	Internal	Systemic	1
892	2019	Canada	North America	13	Internal	Systemic	1
893	2019	Canada	North America	NT	Internal	Systemic	1
894	2019	Canada	North America	NT	Internal	Systemic	1
895	2017	Vietnam	Asia	2	Internal	Pulmonary
896	2017	Vietnam	Asia	1	Nasal	Nasal
897	2017	Vietnam	Asia	9	Nasal	Nasal
898	2017	Vietnam	Asia	9	Nasal	Nasal
899	2017	Vietnam	Asia	2	Nasal	Nasal
900	2017	Vietnam	Asia	2	Nasal	Nasal
901	2017	Vietnam	Asia	4	Nasal	Nasal
902	2017	Vietnam	Asia	10	Nasal	Nasal
903	2017	Vietnam	Asia	10	Nasal	Nasal
904	2017	Vietnam	Asia	10	Internal	Pulmonary
905	2017	Vietnam	Asia	10	Nasal	Nasal
906	2017	Vietnam	Asia	10	Internal	Pulmonary
907	2017	Vietnam	Asia	5/12	Internal	Pulmonary
908	2017	Vietnam	Asia	2	Nasal	Nasal
909	2017	Vietnam	Asia	2	Nasal	Nasal
910	2017	Vietnam	Asia	2	Internal	Pulmonary
911	2017	Vietnam	Asia	2	Internal	Pulmonary
912	2017	Vietnam	Asia	2	Internal	Pulmonary
913	2017	Vietnam	Asia	2	Internal	Pulmonary
914	2017	Vietnam	Asia	2	Internal	Pulmonary
915	2017	Vietnam	Asia	8	Nasal	Nasal
916	2017	Vietnam	Asia	9	Nasal	Nasal
917	2017	Vietnam	Asia	9	Nasal	Nasal
918	2017	Vietnam	Asia	10	Internal	Pulmonary
919	2017	Vietnam	Asia	10	Internal	Pulmonary
920	2017	Vietnam	Asia	2	Nasal	Nasal
921	2017	Vietnam	Asia	4	Nasal	Nasal
922	2017	Vietnam	Asia	4	Nasal	Nasal
923	2017	Vietnam	Asia	4	Internal	Pulmonary
924	2017	Vietnam	Asia	4	Internal	Pulmonary
925	2017	Vietnam	Asia	4	Internal	Pulmonary
926	2017	Vietnam	Asia	4	Internal	Pulmonary
927	2017	Vietnam	Asia	4	Internal	Pulmonary
928	2017	Vietnam	Asia	4	Internal	Pulmonary
929	2017	Vietnam	Asia	4	Nasal	Nasal
930	2017	Vietnam	Asia	9	Nasal	Nasal
931	2017	Vietnam	Asia	2	Nasal	Nasal
932	2017	Vietnam	Asia	6	Nasal	Nasal
933	2017	Vietnam	Asia	5/12	Internal	Pulmonary
934	2017	Vietnam	Asia	5/12	Internal	Pulmonary
935	2017	Vietnam	Asia	5/12	Internal	Pulmonary
936	2017	Vietnam	Asia	5/12	Internal	Pulmonary
937	2017	Vietnam	Asia	5/12	Internal	Pulmonary
938	2017	Vietnam	Asia	5/12	Internal	Pulmonary
939	2017	Vietnam	Asia	5/12	Internal	Pulmonary
940	2017	Vietnam	Asia	5/12	Internal	Pulmonary
941	2017	Vietnam	Asia	5/12	Internal	Pulmonary
942	2017	Vietnam	Asia	5/12	Internal	Pulmonary
943	2017	Vietnam	Asia	5/12	Internal	Pulmonary
944	2017	Vietnam	Asia	5/12	Internal	Pulmonary
945	2017	Vietnam	Asia	5/12	Nasal	Nasal
946	2017	Vietnam	Asia	NT	Nasal	Nasal
947	2017	Vietnam	Asia	9	Nasal	Nasal
948	2017	Vietnam	Asia	7	Nasal	Nasal
949	2017	Vietnam	Asia	2	Internal	Pulmonary
950	2017	Vietnam	Asia	5/12	Internal	Pulmonary
